# Supplementary material for: Protein Core Fucosylation Regulates Planarian Head Regeneration via Neoblast Proliferation
Source: Front Cell Dev Biol. 2021 Jul 16;9:625823. doi: 10.3389/fcell.2021.625823 (PMC8322617; doi:10.3389/fcell.2021.625823)
Supplement: Supplementary file 5 [file Data_Sheet_2.xlsx]

## Sheet: Original data
Differential glycopatterns of glycoproteins during head regeneration of planarians by lectin microarray analysis based on data from 37 lectins.
	0 dpa-1			0 dpa-2			0 dpa-3					1 dpa-1			1 dpa-2			1 dpa-3					3 dpa-1			3 dpa-2			3 dpa-3			3 dpa-4					5 dpa-1			5 dpa-2			5 dpa-3					7 dpa-1
	Fluorescent intensity	Average	Media	Fluorescent intensity	Average	Media	Fluorescent intensity	Average	Media			Fluorescent intensity	Average	Media	Fluorescent intensity	Average	Media	Fluorescent intensity	Average	Media			Fluorescent intensity	Average	Media	Fluorescent intensity	Average	Media	Fluorescent intensity	Average	Media	Fluorescent intensity	Average	Media			Fluorescent intensity	Average	Media	Fluorescent intensity	Average	Media	Fluorescent intensity	Average	Media			Fluorescent intensity	Average
	1036			1188			1355					1058			1003			1055					1429			1652			1405			1357					2080			1928			1987					3164
	1243			1485			1573					1140			1000			1142					1478			1624			0			1354					2155			1901			1903					3076
Jacalin	1234	1234	0.0233571	1385	1385	0.0250023	1597	1573	0.0276956		Jacalin	1055	1058	0.0305975	1020	1003	0.0296658	1044	1055	0.0316294		Jacalin	1354	1429	0.0337538	1568	1624	0.0314321	0	0	0	1432	1357	0.0288914		Jacalin	2064	2080	0.0346678	1879	1901	0.0304906	1898	1903	0.029299		Jacalin	3054	3076
	961			1024			679					606			0			633					624			997			854			791					897			1080			948					843
	1003			911			813					676			310			585					621			0			816			785					912			1044			887					894
ECA	942	961	0.0181897	1009	1009	0.0182146	1065	813	0.0143144		ECA	317	606	0.0175256	515	310	0.00916888	554	585	0.0175386		ECA	627	624	0.0147392	891	891	0.0172451	731	816	0.0179823	803	791	0.0168409		ECA	942	912	0.0152005	689	1044	0.016745	862	887	0.0136564		ECA	835	843
	1787			923			1900					1446			1391			1303					1026			1936			1589			1216					1646			2534			1787					1485
	2064			1367			1762					1443			1254			1255					978			1875			1470			1117					920			2486			1564					1382
HHL	1738	1787	0.0338242	1659	1367	0.0246773	1691	1762	0.0310233		HHL	941	1443	0.0417317	1250	1254	0.0370896	1001	1255	0.0376255		HHL	782	978	0.0231009	1587	1875	0.0362901	1393	1470	0.0323946	917	1117	0.0237816		HHL	603	920	0.0153338	2149	2486	0.0398736	1224	1564	0.0240797		HHL	633	1382
	1178			1072			1043					341			674			738					0			1005			1004			1001					975			1208			1346					965
	1136			1050			1030					515			650			748					672			1020			979			980					925			1204			1220					926
WFA	1086	1136	0.0215021	1063	1063	0.0191895	1063	1043	0.018364		WFA	781	515	0.0148939	754	674	0.0199349	768	748	0.0224254		WFA	659	659	0.0155659	1140	1020	0.0197418	1034	1004	0.0221253	1055	1001	0.0213119		WFA	962	962	0.0160339	1236	1208	0.0193754	1272	1272	0.019584		WFA	919	926
	1302			1464			1699					863			915			978					955			1373			1240			1311					1553			1645			1726					1593
	1298			1592			1753					853			910			976					917			1337			1315			1272					1483			1645			1701					1591
GSL-II	1372	1302	0.0246442	1634	1592	0.0287391	1720	1720	0.0302838		GSL-II	864	863	0.0249581	875	910	0.0269151	966	976	0.029261		GSL-II	904	917	0.0216601	1310	1337	0.0258773	1314	1314	0.0289568	1332	1311	0.027912		GSL-II	1453	1483	0.0247175	1592	1645	0.0263846	1723	1723	0.0265277		GSL-II	1615	1593
	1352			1289			1397					675			586			654					516			831			822			820					895			1111			1021					997
	1243			1295			1364					616			550			575					605			851			0			749					938			1134			1012					969
MAL-II	1273	1273	0.0240952	1284	1289	0.0232692	1284	1364	0.0240158		MAL-II	613	616	0.0178148	531	550	0.0162674	605	605	0.0181382		MAL-II	602	602	0.0142196	876	851	0.0164709	681	681	0.0150073	704	749	0.0159467		MAL-II	943	938	0.0156339	1071	1111	0.0178196	936	1012	0.015581		MAL-II	969	969
	1259			1255			1278					956			841			839					824			1167			945			1022					1289			1484			1436					1324
	1274			1302			1173					948			803			849					846			1163			974			1024					1300			1453			1370					1407
PHA-E	0	1259	0.0238303	1245	1255	0.0226555	1239	1239	0.0218149		PHA-E	916	948	0.0274163	824	824	0.0243715	830	839	0.0251537		PHA-E	879	846	0.019983	1145	1163	0.0225095	956	956	0.0210675	1037	1024	0.0218016		PHA-E	1328	1300	0.0216674	1444	1453	0.0233051	1364	1370	0.0210928		PHA-E	1287	1324
	1174			1287			1288					652			627			668					603			871			819			787					1018			1098			1165					815
	1228			1442			1365					635			622			652					0			977			816			831					1001			1091			1170					914
PTL-I	1227	1227	0.0232246	1284	1287	0.0232331	1405	1365	0.0240334		PTL-I	607	635	0.0183643	626	626	0.0185152	675	668	0.020027		PTL-I	570	570	0.0134637	945	945	0.0182902	837	819	0.0180484	0	787	0.0167557		PTL-I	957	1001	0.0166839	1094	1094	0.017547	1208	1170	0.0180136		PTL-I	870	870
	1083			1161			0					626			590			613					617			937			822			850					967			1004			1066					866
	1135			1204			1141					634			618			607					573			902			870			859					895			971			1045					829
SJA	1113	1113	0.0210668	1194	1194	0.0215543	1157	1141	0.0200894		SJA	696	634	0.0183354	608	608	0.0179828	571	607	0.0181982		SJA	595	595	0.0140542	918	918	0.0177676	843	843	0.0185773	842	850	0.018097		SJA	898	898	0.0149672	1014	1004	0.0161034	1030	1045	0.0160891		SJA	838	838
	0			0			534					830			789			776					902			1190			1014			935					1471			1409			1236					2104
	0			364			482					914			756			736					888			1237			1052			951					1461			1460			1147					1790
PNA	0	0	0	496	364	0.00657099	501	501	0.00882104		PNA	854	854	0.0246978	756	756	0.0223602	693	736	0.0220657		PNA	923	902	0.0213057	1199	1199	0.0232063	971	1014	0.0223456	1008	951	0.0202474		PNA	1352	1461	0.0243508	1461	1460	0.0234173	1138	1147	0.0176595		PNA	2073	2073
	1389			1528			1546					977			955			943					1078			1334			1138			1208					1441			1536			1541					452
	1410			1572			1377					1038			967			950					878			1403			1183			1313					1232			1529			1394					1681
EEL	1417	1410	0.0266884	1434	1528	0.0275837	1421	1421	0.0250194		EEL	979	979	0.0283128	970	967	0.028601	937	943	0.0282716		EEL	1073	1073	0.0253449	1359	1359	0.0263031	1197	1183	0.0260699	1253	1253	0.0266772		EEL	1328	1328	0.0221341	1433	1529	0.024524	1391	1394	0.0214623		EEL	1578	1578
	1767			1957			2079					1045			1000			1174					1047			1456			0			1409					1595			1887			1731					1834
	1841			1885			1950					1030			1000			1071					769			1576			0			1374					1606			1936			1971					1857
AAL	2008	1841	0.0348463	1932	1932	0.0348768	2042	2042	0.0359532		AAL	1047	1045	0.0302215	1027	1000	0.029577	1031	1071	0.0321091		AAL	1105	1047	0.0247307	1534	1534	0.0296901	0	0	0	1332	1374	0.0292533		AAL	1905	1606	0.0267676	1826	1887	0.0302661	1851	1851	0.0284984		AAL	1891	1857
	1745			1822			1807					0			0			0					813			617			0			929					0			0			1388					0
	1789			1871			1803					548			0			0					937			1269			0			1014					0			0			1362					1106
LTL	1747	1747	0.0330671	1814	1822	0.0328911	996	1803	0.0317452		LTL	0	0	0	0	0	0	622	0	0		LTL	0	813	0.0192035	1309	1269	0.0245611	0	0	0	0	929	0.019779		LTL	340	0	0	0	0	0	858	1362	0.0209697		LTL	0	0
	1272			1367			1330					0			0			673					605			891			829			792					909			959			1027					1114
	1303			1308			1276					659			625			622					639			921			793			741					936			981			980					1053
MPL	1269	1272	0.0240763	1246	1308	0.0236122	1270	1276	0.0224664		MPL	673	659	0.0190584	574	574	0.0169772	619	622	0.0186479		MPL	636	636	0.0150227	875	891	0.0172451	711	793	0.0174754	721	741	0.0157764		MPL	915	915	0.0152505	1019	981	0.0157345	941	980	0.0150883		MPL	1016	1053
	1122			1144			1221					1490			1452			1527					1908			2233			2035			2118					2946			3245			3198					3890
	1152			1145			1209					1455			1397			1543					1785			2292			2078			2056					2887			3221			3109					3824
LEL	0	1122	0.0212371	1132	1144	0.0206517	1118	1209	0.0212867		LEL	1460	1460	0.0422234	1466	1452	0.0429459	1549	1543	0.0462599		LEL	1915	1908	0.045068	2319	2292	0.044361	2135	2078	0.0457931	2031	2056	0.0437736		LEL	2985	2946	0.0491016	3175	3221	0.0516625	3079	3109	0.0478669		LEL	3669	3824
	664			958			1059					868			906			892					921			1154			1107			1081					1293			1500			1525					1310
	773			1001			1130					893			871			907					908			1158			1107			1080					1332			1441			1456					1296
GSL-I	894	773	0.0146313	1056	1001	0.0180702	1221	1130	0.0198958		GSL-I	865	868	0.0251027	867	871	0.0257616	963	907	0.0271923		GSL-I	902	908	0.0214475	1188	1158	0.0224128	1132	1107	0.0243951	1110	1081	0.0230152		GSL-I	1268	1293	0.0215507	1484	1484	0.0238023	1464	1464	0.0225401		GSL-I	1297	1297
	0			1192			1358					0			0			0					0			624			0			0					0			0			0					266
	1215			1058			1437					0			0			0					558			929			0			397					0			0			0					854
DBA	1157	1157	0.0218996	1165	1165	0.0210308	1425	1425	0.0250898		DBA	0	0	0	0	0	0	0	0	0		DBA	0	0	0	884	884	0.0171096	0	0	0	0	0	0		DBA	0	0	0	0	0	0	0	0	0		DBA	0	266
	2725			3192			3665					3494			4356			3998					6707			6376			7726			7394					9855			8867			9617					13319
	3120			3445			3753					4195			4156			3904					6917			6533			0			4932					9799			8287			10172					14950
LCA	2515	2725	0.0515786	3080	3192	0.0576225	3771	3753	0.0660786		LCA	4304	4195	0.12132	4297	4297	0.127093	4244	3998	0.119862		LCA	7212	6917	0.163383	6341	6376	0.123406	6995	6995	0.15415	7118	7118	0.151547		LCA	10628	9855	0.164255	8769	8769	0.140648	9773	9773	0.150467		LCA	14802	14802
	1960			1903			1745					1021			1165			1147					1154			1291			1726			1473					1477			1506			1533					1811
	1966			2055			1952					988			1168			1135					1722			1767			1230			1697					1393			1464			1353					1599
RCA120	1982	1966	0.0372123	1901	1903	0.0343533	1786	1786	0.0314459		RCA120	970	988	0.0285731	935	1165	0.0344573	903	1135	0.0340279		RCA120	1103	1154	0.0272581	1711	1711	0.0331159	1722	1722	0.0379479	1568	1568	0.0333837		RCA120	1458	1458	0.0243008	1478	1478	0.023706	1693	1533	0.0236024		RCA120	1475	1599
	1937			2705			3043					965			1023			1131					1236			1596			1567			1666					1937			1773			2306					1845
	2034			2647			3000					917			955			1051					1159			1579			1489			1504					1886			1761			2106					1861
STL	2408	2034	0.0384994	2721	2705	0.0488311	3044	3043	0.0535777		STL	959	959	0.0277344	1049	1023	0.0302573	1001	1051	0.0315095		STL	1182	1182	0.0279195	1623	1596	0.0308901	1509	1509	0.033254	1567	1567	0.0333624		STL	1808	1886	0.0314344	1934	1773	0.0284376	2089	2106	0.0324244		STL	1810	1845
	889			881			738					468			457			444					515			674			603			613					740			851			823					939
	754			798			864					420			495			376					463			663			678			526					718			817			718					889
BS-I	795	795	0.0150477	703	798	0.0144056	713	738	0.0129939		BS-I	499	468	0.0135346	543	495	0.0146406	437	437	0.0131015		BS-I	392	463	0.0109363	749	674	0.0130451	619	619	0.013641	448	526	0.0111989		BS-I	657	718	0.0119671	921	851	0.0136494	695	718	0.0110545		BS-I	815	889
	2876			3243			3406					2631			2529			2291					4002			3408			3784			4423					5703			4973			5675					7455
	2796			3248			3342					2591			2409			2370					3823			3481			3493			4182					5420			4944			5416					7489
ConA	2797	2797	0.0529414	3116	3243	0.0585432	3416	3406	0.059969		ConA	2406	2591	0.074932	2314	2409	0.0712511	2188	2291	0.0686854		ConA	3711	3823	0.0903014	3288	3408	0.0659609	3299	3493	0.0769756	4098	4182	0.0890375		ConA	4852	5420	0.0903363	4314	4944	0.0792981	5255	5416	0.0833859		ConA	7361	7455
	1500			1516			1412					691			716			702					763			0			952			876					1044			0			1129					1049
	1491			1456			1410					0			688			710					767			995			940			895					997			0			1080					989
PTL-II	1444	1491	0.0282215	1451	1456	0.026284	0	1410	0.0248257		PTL-II	678	678	0.0196078	662	688	0.020349	673	702	0.0210463		PTL-II	761	763	0.0180225	928	928	0.0179612	928	940	0.0207149	984	895	0.0190551		PTL-II	1009	1009	0.0168172	0	0	0	1186	1129	0.0173823		PTL-II	1129	1049
	1572			1592			1601					678			645			689					751			960			917			895					1050			1190			1120					1331
	1661			1561			1738					697			636			680					758			958			931			914					1061			1168			1156					1359
DSA	1586	1586	0.0300197	1624	1592	0.0287391	1673	1673	0.0294563		DSA	780	697	0.0201573	665	645	0.0190772	715	689	0.0206566		DSA	745	751	0.017739	971	960	0.0185805	933	931	0.0205165	887	895	0.0190551		DSA	1090	1061	0.0176839	1117	1168	0.0187339	1178	1156	0.017798		DSA	1337	1337
	995			1005			1007					615			569			564					657			900			812			719					853			1017			931					934
	961			966			937					621			566			551					642			873			751			732					904			1006			865					836
SBA	934	961	0.0181897	946	966	0.0174384	903	937	0.0164976		SBA	641	621	0.0179594	576	569	0.0168293	546	551	0.0165193		SBA	663	657	0.0155187	860	873	0.0168967	715	751	0.0165499	754	732	0.0155847		SBA	851	853	0.0142171	881	1006	0.0161355	880	880	0.0135487		SBA	819	836
	1730			1714			1605					1212			1149			1148					1585			1718			1657			1659					1949			1852			1961					3011
	1737			1721			1386					1202			1113			1159					1673			1718			1693			1706					1847			1919			1929					2954
VVA	1696	1730	0.0327453	1650	1714	0.0309414	1541	1541	0.0271322		VVA	1168	1202	0.034762	1097	1113	0.0329193	1115	1148	0.0344176		VVA	1674	1673	0.0395172	1759	1718	0.0332514	1717	1693	0.0373088	1657	1659	0.0353212		VVA	1899	1899	0.0316511	1725	1852	0.0297047	2035	1961	0.030192		VVA	2977	2977
	2123			2246			2283					1158			1240			1244					1276			1699			1639			1737					2162			2202			2389					2329
	2207			2183			2347					1232			1215			1234					1317			1752			1663			1488					2124			2183			2366					2386
NPA	2187	2187	0.0413954	2224	2224	0.040148	2254	2283	0.0401965		NPA	1207	1207	0.0349066	1195	1215	0.0359361	1244	1244	0.0372958		NPA	1319	1317	0.0311083	1735	1735	0.0335804	1697	1663	0.0366477	1578	1578	0.0335966		NPA	2143	2143	0.0357179	2141	2183	0.0350137	2480	2389	0.0367816		NPA	2285	2329
	2188			2013			1617					681			745			582					690			1320			1215			0					897			1100			1445					600
	2124			1865			1561					624			642			0					648			1187			1031			951					878			1358			1248					0
PSA	1945	2124	0.0402029	1790	1865	0.0336673	1435	1561	0.0274843		PSA	631	631	0.0182486	647	647	0.0191364	0	0	0		PSA	651	651	0.015377	1146	1187	0.022974	950	1031	0.0227203	791	791	0.0168409		PSA	918	897	0.0149505	1431	1358	0.0217813	1418	1418	0.0218318		PSA	490	490
	1734			1783			1867					1371			1319			1490					1751			1941			1974			1776					2456			2485			2415					3882
	1694			1903			1863					1437			1334			1358					1739			1772			1966			1852					2273			2458			2330					3777
ACA	1686	1694	0.0320639	1841	1841	0.033234	1979	1867	0.032872		ACA	1454	1437	0.0415582	1499	1334	0.0394558	1233	1358	0.0407135		ACA	1740	1740	0.0410998	1816	1816	0.0351482	1852	1966	0.043325	1823	1823	0.0388128		ACA	2354	2354	0.0392346	2413	2458	0.0394245	2241	2330	0.0358732		ACA	3602	3777
	1390			1471			1392					782			746			703					778			828			962			910					0			1274			1116					1785
	1535			1406			1673					946			736			687					922			948			1060			865					1269			0			1245					1779
WGA	1359	1390	0.0263098	1610	1471	0.0265547	1524	1524	0.0268329		WGA	839	839	0.024264	937	746	0.0220645	872	703	0.0210763		WGA	805	805	0.0190146	957	948	0.0183483	817	962	0.0211997	766	865	0.0184164		WGA	1269	1269	0.0211507	1303	1274	0.020434	1346	1245	0.0191683		WGA	1792	1785
	1280			1044			904					150			0			193					0			297			286			0					397			374			207					469
	1252			1183			1078					0			0			177					0			255			263			320					0			399			183					397
UEA-I	1202	1252	0.0236978	1022	1044	0.0188465	826	904	0.0159166		UEA-I	0	0	0	115	0	0	186	186	0.00557638		UEA-I	155	0	0	256	256	0.00495481	0	263	0.00579576	0	0	0		UEA-I	394	394	0.00656689	382	382	0.006127	310	207	0.00318702		UEA-I	374	397
	1693			1608			1835					1072			1031			1028					1034			1420			1409			1237					1587			1660			1607					1639
	1656			1695			1689					1039			1061			1053					1075			1457			1271			1131					1583			1661			1586					1624
PWM	1533	1656	0.0313446	1621	1621	0.0292626	1712	1712	0.030143		PWM	1093	1072	0.0310024	1020	1031	0.0304939	997	1028	0.03082		PWM	1130	1075	0.0253921	1425	1425	0.0275805	1150	1271	0.0280092	1206	1206	0.0256765		PWM	1594	1587	0.0264509	1692	1661	0.0266412	1526	1586	0.0244184		PWM	1654	1639
	0			0			0					540			551			437					588			761			680			0					812			935			786					772
	215			0			196					571			536			433					558			0			638			0					819			869			797					723
MAL-I	0	0	0	192	0	0	207	196	0.00345095		MAL-I	0	540	0.0156169	536	536	0.0158533	441	437	0.0131015		MAL-I	558	558	0.0131803	683	683	0.0132193	0	638	0.0140597	531	0	0		MAL-I	820	819	0.0136505	829	869	0.0139381	739	786	0.0121014		MAL-I	710	723
	4278			4641			3799					1832			2588			2280					2478			2168			2808			2335					4165			4377			4522					4434
	3435			4305			3883					1820			2071			1834					2680			2178			2341			2372					4081			3376			4471					4463
GNA	4565	4278	0.0809737	3651	4305	0.0777146	4432	3883	0.0683675		GNA	2295	1832	0.0529817	864	2071	0.0612541	1850	1850	0.0554639		GNA	2201	2478	0.0585317	2742	2178	0.0421546	2817	2808	0.0618802	2333	2335	0.0497136		GNA	4030	4081	0.0680189	4242	4242	0.0680386	4640	4522	0.0696217		GNA	4626	4463
	250			436			309					588			579			592					683			882			886			825					937			932			985					886
	285			312			339					521			549			545					710			776			938			856					885			897			999					836
BPL	318	285	0.00539446	270	312	0.00563228	424	339	0.00596873		BPL	509	521	0.0150674	530	549	0.0162378	507	545	0.0163394		BPL	712	710	0.0167706	709	776	0.0150193	891	891	0.0196351	793	825	0.0175648		BPL	859	885	0.0147505	915	915	0.0146759	1021	999	0.0153808		BPL	801	836
	685			413			375					0			0			0					0			0			125			0					0			209			189					0
	459			484			336					0			0			0					0			0			0			0					0			188			0					0
PHA-E+L	436	459	0.00868792	349	413	0.00745555	327	336	0.00591591		PHA-E+L	0	0	0	0	0	0	0	0	0		PHA-E+L	0	0	0	0	0	0	0	0	0	0	0	0		PHA-E+L	0	0	0	210	209	0.00335221	219	189	0.00290989		PHA-E+L	0	0
	765			1035			1036					931			898			893					1112			1214			1155			1070					1398			1484			1407					1582
	813			1019			1118					917			905			842					1163			1209			1132			1032					1367			1447			1355					1593
SNA	808	808	0.0152938	1025	1025	0.0185035	1077	1077	0.0189626		SNA	892	917	0.0265198	873	898	0.0265602	824	842	0.0252436		SNA	1095	1112	0.0262661	1157	1209	0.0233998	1154	1154	0.0254308	1000	1032	0.0219719		SNA	1327	1367	0.0227841	1378	1447	0.0232088	1307	1355	0.0208619		SNA	1523	1582
		52832			55395			56796					34578			33810			33355					42336			51667			45378			46969					59998			62347			64951					74579
[truncated: 10 more columns]

## Sheet: Normalized data
Normalized fluorescence intensity
	0 dpa-1	0 dpa-2	0 dpa-3	Average	Deviation			1 dpa-1	1 dpa-2	1 dpa-3	Average	Deviation			3 dpa-1	3 dpa-2	3 dpa-3	3 dpa-4	Average	Deviation			5 dpa-1	5 dpa-2	5 dpa-3	Average	Deviation			7 dpa-1	7 dpa-2	7 dpa-3	7 dpa-4	Average	Deviation
	Media	Media	Media					Media	Media	Media					Media	Media	Media	Media					Media	Media	Media					Media	Media	Media	Media
Jacalin	0.0233571	0.0250023	0.0276956	0.0253516	0.00219028		Jacalin	0.0305975	0.0296658	0.0316294	0.0306309	0.000982257		Jacalin	0.0337538	0.0314321	0	0.0288914	0.0235193	0.0158048		Jacalin	0.0304906	0.029176	0.029299	0.0296552	0.000726092		Jacalin	0.0412449	0.0355676	0.0341821	0.0337168	0.0361778	0.00346829
ECA	0.0181897	0.0182146	0.0143144	0.0169063	0.00224466		ECA	0.0175256	0.00916888	0.0175386	0.0147444	0.00482851		ECA	0.0147392	0.0172451	0.0179823	0.0168409	0.0167019	0.00139114		ECA	0.016745	0.0126341	0.0136564	0.0143452	0.00214023		ECA	0.0113035	0.00486921	0	0.0142509	0.00760588	0.00640746
HHL	0.0338242	0.0246773	0.0310233	0.0298416	0.00468654		HHL	0.0417317	0.0370896	0.0376255	0.0388156	0.0025396		HHL	0.0231009	0.0362901	0.0323946	0.0237816	0.0288918	0.00649749		HHL	0.0398736	0.0321566	0.0240797	0.0320366	0.00789764		HHL	0.0185307	0.0293859	0.0281681	0.0324432	0.027132	0.00600956
WFA	0.0215021	0.0191895	0.018364	0.0196852	0.00162675		WFA	0.0148939	0.0199349	0.0224254	0.0190847	0.00383708		WFA	0.0155659	0.0197418	0.0221253	0.0213119	0.0196862	0.00291956		WFA	0.0193754	0.0204828	0.019584	0.0198141	0.000588472		WFA	0.0124164	0.0155264	0.016716	0.0181119	0.0156926	0.00242635
GSL-II	0.0246442	0.0287391	0.0302838	0.027889	0.00291434		GSL-II	0.0249581	0.0269151	0.029261	0.0270447	0.00215438		GSL-II	0.0216601	0.0258773	0.0289568	0.027912	0.0261015	0.00322528		GSL-II	0.0263846	0.0258478	0.0265277	0.0262534	0.000358442		GSL-II	0.0213599	0.0229155	0.0228773	0.0237961	0.0227372	0.00101155
MAL-II	0.0240952	0.0232692	0.0240158	0.0237934	0.000455685		MAL-II	0.0178148	0.0162674	0.0181382	0.0174068	0.000999927		MAL-II	0.0142196	0.0164709	0.0150073	0.0159467	0.0154111	0.000998792		MAL-II	0.0178196	0.0168234	0.015581	0.0167413	0.00112158		MAL-II	0.0129929	0.015277	0.0153364	0.0155245	0.0147827	0.00119783
PHA-E	0.0238303	0.0226555	0.0218149	0.0227669	0.00101228		PHA-E	0.0274163	0.0243715	0.0251537	0.0256471	0.00158124		PHA-E	0.019983	0.0225095	0.0210675	0.0218016	0.0213404	0.0010796		PHA-E	0.0233051	0.0222049	0.0210928	0.0222009	0.00110612		PHA-E	0.017753	0.0210518	0.0215513	0.0219192	0.0205688	0.0019106
PTL-I	0.0232246	0.0232331	0.0240334	0.023497	0.000464516		PTL-I	0.0183643	0.0185152	0.020027	0.0189688	0.000919489		PTL-I	0.0134637	0.0182902	0.0180484	0.0167557	0.0166395	0.00222178		PTL-I	0.017547	0.0184296	0.0180136	0.0179967	0.000441561		PTL-I	0.0116655	0.0127046	0.0150015	0.015739	0.0137776	0.00191114
SJA	0.0210668	0.0215543	0.0200894	0.0209035	0.000745949		SJA	0.0183354	0.0179828	0.0181982	0.0181721	0.000177694		SJA	0.0140542	0.0177676	0.0185773	0.018097	0.017124	0.00207337		SJA	0.0161034	0.0178169	0.0160891	0.0166698	0.000993469		SJA	0.0112364	0.0143714	0.0150149	0.0143045	0.0137318	0.00169415
PNA	0	0.00657099	0.00882104	0.00513068	0.00458351		PNA	0.0246978	0.0223602	0.0220657	0.0230412	0.00144216		PNA	0.0213057	0.0232063	0.0223456	0.0202474	0.0217763	0.00128167		PNA	0.0234173	0.0204332	0.0176595	0.0205033	0.00287957		PNA	0.027796	0.0209468	0.0190868	0.0170662	0.0212239	0.00465917
EEL	0.0266884	0.0275837	0.0250194	0.0264305	0.00130148		EEL	0.0283128	0.028601	0.0282716	0.0283951	0.000179467		EEL	0.0253449	0.0263031	0.0260699	0.0266772	0.0260987	0.000561395		EEL	0.024524	0.0251192	0.0214623	0.0237019	0.00196219		EEL	0.0211588	0	0.0252347	0.0239838	0.0175943	0.0118528
AAL	0.0348463	0.0348768	0.0359532	0.0352254	0.00063047		AAL	0.0302215	0.029577	0.0321091	0.0306359	0.00131592		AAL	0.0247307	0.0296901	0	0.0292533	0.0209185	0.0141248		AAL	0.0302661	0.030865	0.0284984	0.0298765	0.00123046		AAL	0.0248998	0.0273647	0.0295611	0.0283945	0.027555	0.00198456
LTL	0.0330671	0.0328911	0.0317452	0.0325678	0.000717794		LTL	0	0	0	0	0		LTL	0.0192035	0.0245611	0	0.019779	0.0158859	0.0108595		LTL	0	0	0.0209697	0.00698988	0.0121068		LTL	0	0.00412111	0.013113	0.00934417	0.00664456	0.00576327
MPL	0.0240763	0.0236122	0.0224664	0.023385	0.000828685		MPL	0.0190584	0.0169772	0.0186479	0.0182278	0.00110232		MPL	0.0150227	0.0172451	0.0174754	0.0157764	0.0163799	0.00117686		MPL	0.0157345	0.0170552	0.0150883	0.0159594	0.00100256		MPL	0.0141193	0.016537	0.0160463	0.015873	0.0156439	0.00105459
LEL	0.0212371	0.0206517	0.0212867	0.0210585	0.000353191		LEL	0.0422234	0.0429459	0.0462599	0.0438097	0.00215247		LEL	0.045068	0.044361	0.0457931	0.0437736	0.0447489	0.000874451		LEL	0.0516625	0.0531362	0.0478669	0.0508885	0.00271859		LEL	0.0512745	0.0564881	0.0537778	0.0506891	0.0530574	0.00265058
GSL-I	0.0146313	0.0180702	0.0198958	0.0175324	0.00267313		GSL-I	0.0251027	0.0257616	0.0271923	0.0260189	0.00106832		GSL-I	0.0214475	0.0224128	0.0243951	0.0230152	0.0228176	0.00123405		GSL-I	0.0238023	0.0228176	0.0225401	0.0230533	0.000663294		GSL-I	0.017391	0.0192012	0.020828	0.0207127	0.0195332	0.00160905
DBA	0.0218996	0.0210308	0.0250898	0.0226734	0.00213728		DBA	0	0	0	0	0		DBA	0	0.0171096	0	0	0.00427739	0.00855478		DBA	0	0.0135945	0	0.00453151	0.0078488		DBA	0.00356669	0	0	0	0.000891672	0.00178334
LCA	0.0515786	0.0576225	0.0660786	0.0584266	0.00728337		LCA	0.12132	0.127093	0.119862	0.122758	0.0038238		LCA	0.163383	0.123406	0.15415	0.151547	0.148121	0.0172421		LCA	0.140648	0.141078	0.150467	0.144065	0.00554903		LCA	0.198474	0.184125	0.167254	0.182111	0.182991	0.012773
RCA120	0.0372123	0.0343533	0.0314459	0.0343372	0.00288324		RCA120	0.0285731	0.0344573	0.0340279	0.0323527	0.00328031		RCA120	0.0272581	0.0331159	0.0379479	0.0333837	0.0329264	0.0043814		RCA120	0.023706	0.0241754	0.0236024	0.0238279	0.000305324		RCA120	0.0214404	0.0221543	0.0222478	0.0212891	0.0217829	0.000488261
STL	0.0384994	0.0488311	0.0535777	0.0469694	0.00770963		STL	0.0277344	0.0302573	0.0315095	0.0298337	0.00192287		STL	0.0279195	0.0308901	0.033254	0.0333624	0.0313565	0.0025596		STL	0.0284376	0.0339449	0.0324244	0.0316023	0.0028442		STL	0.0247389	0.0264985	0.028235	0.0286894	0.0270405	0.00180158
BS-I	0.0150477	0.0144056	0.0129939	0.0141491	0.00105068		BS-I	0.0135346	0.0146406	0.0131015	0.0137589	0.000793713		BS-I	0.0109363	0.0130451	0.013641	0.0111989	0.0122053	0.00134035		BS-I	0.0136494	0.0132302	0.0110545	0.0126447	0.00139303		BS-I	0.0119202	0.0126652	0.0127781	0.0112747	0.0121596	0.000702038
ConA	0.0529414	0.0585432	0.059969	0.0571512	0.00371484		ConA	0.074932	0.0712511	0.0686854	0.0716228	0.00313989		ConA	0.0903014	0.0659609	0.0769756	0.0890375	0.0805688	0.0114418		ConA	0.0792981	0.0739005	0.0833859	0.0788615	0.00475776		ConA	0.0999611	0.104314	0.0792269	0.0888299	0.093083	0.0113067
PTL-II	0.0282215	0.026284	0.0248257	0.0264437	0.00170355		PTL-II	0.0196078	0.020349	0.0210463	0.0203344	0.00071935		PTL-II	0.0180225	0.0179612	0.0207149	0.0190551	0.0189384	0.00128626		PTL-II	0	0.0110445	0.0173823	0.00947561	0.00879673		PTL-II	0.0140656	0.0154214	0.0173321	0.0198011	0.016655	0.00248883
DSA	0.0300197	0.0287391	0.0294563	0.029405	0.000641853		DSA	0.0201573	0.0190772	0.0206566	0.0199637	0.000807296		DSA	0.017739	0.0185805	0.0205165	0.0190551	0.0189728	0.00116419		DSA	0.0187339	0.0186117	0.017798	0.0183812	0.000508724		DSA	0.0179273	0.0185188	0.0192073	0.0185006	0.0185385	0.00052368
SBA	0.0181897	0.0174384	0.0164976	0.0173753	0.000847812		SBA	0.0179594	0.0168293	0.0165193	0.0171027	0.000757975		SBA	0.0155187	0.0168967	0.0165499	0.0155847	0.0161375	0.000691573		SBA	0.0161355	0.0142403	0.0135487	0.0146415	0.00133927		SBA	0.0112096	0.0140433	0.013997	0.0140095	0.0133148	0.00140364
VVA	0.0327453	0.0309414	0.0271322	0.030273	0.00286564		VVA	0.034762	0.0329193	0.0344176	0.034033	0.000979742		VVA	0.0395172	0.0332514	0.0373088	0.0353212	0.0363496	0.00268392		VVA	0.0297047	0.028464	0.030192	0.0294536	0.000890932		VVA	0.0399174	0.0391375	0.0347848	0.033033	0.0367182	0.00333697
NPA	0.0413954	0.040148	0.0401965	0.04058	0.000706576		NPA	0.0349066	0.0359361	0.0372958	0.0360462	0.00119838		NPA	0.0311083	0.0335804	0.0366477	0.0335966	0.0337333	0.00226764		NPA	0.0350137	0.037952	0.0367816	0.0365824	0.00147925		NPA	0.0312286	0.0332314	0.0346107	0.0339849	0.0332639	0.00146936
PSA	0.0402029	0.0336673	0.0274843	0.0337848	0.0063601		PSA	0.0182486	0.0191364	0	0.0124616	0.0108012		PSA	0.015377	0.022974	0.0227203	0.0168409	0.019478	0.00393731		PSA	0.0217813	0.0229832	0.0218318	0.0221988	0.000679777		PSA	0.00657021	0.0110509	0.0148274	0	0.00811213	0.00637483
ACA	0.0320639	0.033234	0.032872	0.0327233	0.000599079		ACA	0.0415582	0.0394558	0.0407135	0.0405758	0.00105796		ACA	0.0410998	0.0351482	0.043325	0.0388128	0.0395964	0.00349109		ACA	0.0394245	0.0375546	0.0358732	0.0376175	0.00177649		ACA	0.0506443	0.0475109	0.0454868	0.0433693	0.0467528	0.00309674
WGA	0.0263098	0.0265547	0.0268329	0.0265658	0.000261707		WGA	0.024264	0.0220645	0.0210763	0.0224683	0.00163175		WGA	0.0190146	0.0183483	0.0211997	0.0184164	0.0192447	0.00133724		WGA	0.020434	0.0205988	0.0191683	0.020067	0.000782668		WGA	0.0239344	0.0239917	0.0229309	0.0224287	0.0233214	0.000769077
UEA-I	0.0236978	0.0188465	0.0159166	0.0194869	0.00392991		UEA-I	0	0	0.00557638	0.00185879	0.00321952		UEA-I	0	0.00495481	0.00579576	0	0.00268764	0.00312235		UEA-I	0.006127	0.00562988	0.00318702	0.0049813	0.00157365		UEA-I	0.00532321	0.00522358	0.00630868	0.00496032	0.00545395	0.00059003
PWM	0.0313446	0.0292626	0.030143	0.0302501	0.00104516		PWM	0.0310024	0.0304939	0.03082	0.0307721	0.000257576		PWM	0.0253921	0.0275805	0.0280092	0.0256765	0.0266646	0.0013219		PWM	0.0266412	0.0280335	0.0244184	0.0263644	0.00182338		PWM	0.0219767	0.0219049	0.0241498	0.0224019	0.0226083	0.0010508
MAL-I	0	0	0.00345095	0.00115032	0.00199241		MAL-I	0.0156169	0.0158533	0.0131015	0.0148572	0.0015251		MAL-I	0.0131803	0.0132193	0.0140597	0	0.0101148	0.00675539		MAL-I	0.0139381	0.0139588	0.0121014	0.0133328	0.00106643		MAL-I	0.00969442	0.0105915	0.0122959	0.00966592	0.0105619	0.00123328
GNA	0.0809737	0.0777146	0.0683675	0.0756852	0.00654351		GNA	0.0529817	0.0612541	0.0554639	0.0565666	0.00424499		GNA	0.0585317	0.0421546	0.0618802	0.0497136	0.05307	0.00890435		GNA	0.0680386	0.057905	0.0696217	0.0651884	0.00635709		GNA	0.0598426	0.0625254	0.0632208	0.0592959	0.0612212	0.00194136
BPL	0.00539446	0.00563228	0.00596873	0.00566516	0.000288544		BPL	0.0150674	0.0162378	0.0163394	0.0158815	0.00070689		BPL	0.0167706	0.0150193	0.0196351	0.0175648	0.0172474	0.0019143		BPL	0.0146759	0.0149854	0.0153808	0.0150141	0.000353321		BPL	0.0112096	0.0115496	0.0129254	0.0115964	0.0118203	0.000756677
PHA-E+L	0.00868792	0.00745555	0.00591591	0.00735312	0.00138884		PHA-E+L	0	0	0	0	0		PHA-E+L	0	0	0	0	0	0		PHA-E+L	0.00335221	0	0.00290989	0.00208736	0.00182119		PHA-E+L	0	0	0	0	0	0
SNA	0.0152938	0.0185035	0.0189626	0.0175866	0.00199889		SNA	0.0265198	0.0265602	0.0252436	0.0261078	0.000748738		SNA	0.0262661	0.0233998	0.0254308	0.0219719	0.0242672	0.00194679		SNA	0.0232088	0.0231156	0.0208619	0.0223954	0.00132892		SNA	0.0212124	0.0192144	0.0216853	0.0188894	0.0202504	0.00140356

## Sheet: Ratio
Media							Ratio
	0 dpa	1 dpa	3 dpa	5 dpa	7 dpa			1/0 dpa	3/0 dpa	5/0 dpa	7/0 dpa	3/1 dpa	5/1 dpa	7/1 dpa	5/3 dpa	7/3 dpa	7/5 dpa
Jacalin	0.0253516	0.0306309	0.0235193	0.0296552	0.0361778		Jacalin	1.20824	0.927723	1.16976	1.42704	0.767829	0.968148	1.18109	1.26089	1.53822	1.21995
ECA	0.0169063	0.0147444	0.0167019	0.0143452	0.00760588		ECA	0.872125	0.98791	0.848514	0.449886	1.13276	0.972927	0.51585	0.858897	0.455391	0.530204
HHL	0.0298416	0.0388156	0.0288918	0.0320366	0.027132		HHL	1.30072	0.968172	1.07356	0.909199	0.744334	0.825354	0.698996	1.10885	0.939088	0.846904
WFA	0.0196852	0.0190847	0.0196862	0.0198141	0.0156926		WFA	0.969498	1.00005	1.00655	0.797181	1.03152	1.03822	0.822262	1.00649	0.797138	0.791994
GSL-II	0.027889	0.0270447	0.0261015	0.0262534	0.0227372		GSL-II	0.969727	0.935907	0.941351	0.815275	0.965125	0.970739	0.840727	1.00582	0.871107	0.866069
MAL-II	0.0237934	0.0174068	0.0154111	0.0167413	0.0147827		MAL-II	0.73158	0.647704	0.703612	0.621293	0.88535	0.96177	0.849249	1.08632	0.959224	0.883005
PHA-E	0.0227669	0.0256471	0.0213404	0.0222009	0.0205688		PHA-E	1.12651	0.937344	0.975142	0.903454	0.832077	0.86563	0.801993	1.04032	0.963845	0.926485
PTL-I	0.023497	0.0189688	0.0166395	0.0179967	0.0137776		PTL-I	0.807286	0.708154	0.765914	0.586357	0.877203	0.948752	0.72633	1.08156	0.828007	0.765564
SJA	0.0209035	0.0181721	0.017124	0.0166698	0.0137318		SJA	0.869334	0.819195	0.797464	0.656914	0.942325	0.917328	0.755652	0.973473	0.801902	0.823753
PNA	0.00513068	0.0230412	0.0217763	0.0205033	0.0212239		PNA	4.49087	4.24433	3.99622	4.13667	0.9451	0.889854	0.921129	0.941544	0.974637	1.03515
EEL	0.0264305	0.0283951	0.0260987	0.0237019	0.0175943		EEL	1.07433	0.987449	0.896762	0.665683	0.919127	0.834715	0.619625	0.908161	0.674145	0.742318
AAL	0.0352254	0.0306359	0.0209185	0.0298765	0.027555		AAL	0.869709	0.593848	0.848151	0.782247	0.682812	0.975212	0.899435	1.42823	1.31725	0.922297
LTL	0.0325678	0	0.0158859	0.00698988	0.00664456		LTL	0	0.48778	0.214626	0.204022	#DIV/0!	#DIV/0!	#DIV/0!	0.440005	0.418267	0.950596
MPL	0.023385	0.0182278	0.0163799	0.0159594	0.0156439		MPL	0.779467	0.700445	0.682462	0.668971	0.89862	0.875549	0.858242	0.974327	0.955067	0.980233
LEL	0.0210585	0.0438097	0.0447489	0.0508885	0.0530574		LEL	2.08038	2.12498	2.41653	2.51952	1.02144	1.16158	1.21109	1.1372	1.18567	1.04262
GSL-I	0.0175324	0.0260189	0.0228176	0.0230533	0.0195332		GSL-I	1.48404	1.30145	1.3149	1.11412	0.876964	0.886023	0.750733	1.01033	0.856059	0.847307
DBA	0.0226734	0	0.00427739	0.00453151	0.000891672		DBA	0	0.188652	0.19986	0.0393268	#DIV/0!	#DIV/0!	#DIV/0!	1.05941	0.208462	0.196772
LCA	0.0584266	0.122758	0.148121	0.144065	0.182991		LCA	2.10107	2.53517	2.46574	3.13198	1.20661	1.17356	1.49066	0.972612	1.23541	1.2702
RCA120	0.0343372	0.0323527	0.0329264	0.0238279	0.0217829		RCA120	0.942208	0.958915	0.693941	0.634383	1.01773	0.736505	0.673294	0.723673	0.661563	0.914174
STL	0.0469694	0.0298337	0.0313565	0.0316023	0.0270405		STL	0.635174	0.667594	0.672828	0.575703	1.05104	1.05928	0.906371	1.00784	0.862355	0.855648
BS-I	0.0141491	0.0137589	0.0122053	0.0126447	0.0121596		BS-I	0.972425	0.862623	0.893678	0.859389	0.887084	0.91902	0.883758	1.036	0.996251	0.961632
ConA	0.0571512	0.0716228	0.0805688	0.0788615	0.093083		ConA	1.25322	1.40975	1.37988	1.62871	1.1249	1.10107	1.29963	0.978809	1.15532	1.18033
PTL-II	0.0264437	0.0203344	0.0189384	0.00947561	0.016655		PTL-II	0.768968	0.716178	0.358331	0.62983	0.931349	0.46599	0.819058	0.500338	0.879432	1.75767
DSA	0.029405	0.0199637	0.0189728	0.0183812	0.0185385		DSA	0.678922	0.645224	0.625105	0.630454	0.950365	0.920732	0.928611	0.968819	0.977109	1.00856
SBA	0.0173753	0.0171027	0.0161375	0.0146415	0.0133148		SBA	0.984312	0.928763	0.842663	0.766311	0.943566	0.856094	0.778525	0.907296	0.825088	0.909392
VVA	0.030273	0.034033	0.0363496	0.0294536	0.0367182		VVA	1.1242	1.20073	0.972933	1.2129	1.06807	0.865443	1.0789	0.810285	1.01014	1.24665
NPA	0.04058	0.0360462	0.0337333	0.0365824	0.0332639		NPA	0.888275	0.831279	0.90149	0.819712	0.935835	1.01488	0.922814	1.08446	0.986086	0.909286
PSA	0.0337848	0.0124616	0.019478	0.0221988	0.00811213		PSA	0.368853	0.576532	0.657063	0.240111	1.56304	1.78137	0.650967	1.13968	0.416475	0.365431
ACA	0.0327233	0.0405758	0.0395964	0.0376175	0.0467528		ACA	1.23997	1.21004	1.14956	1.42873	0.975862	0.92709	1.15223	0.950021	1.18073	1.24285
WGA	0.0265658	0.0224683	0.0192447	0.020067	0.0233214		WGA	0.845758	0.724417	0.75537	0.877873	0.85653	0.893128	1.03797	1.04273	1.21183	1.16218
UEA-I	0.0194869	0.00185879	0.00268764	0.0049813	0.00545395		UEA-I	0.0953865	0.13792	0.255622	0.279877	1.44591	2.67986	2.93414	1.85341	2.02927	1.09488
PWM	0.0302501	0.0307721	0.0266646	0.0263644	0.0226083		PWM	1.01726	0.881471	0.871548	0.747381	0.866518	0.856763	0.734702	0.988742	0.847879	0.857533
MAL-I	0.00115032	0.0148572	0.0101148	0.0133328	0.0105619		MAL-I	12.9158	8.79307	11.5905	9.18178	0.680801	0.897395	0.710896	1.31815	1.04421	0.792178
GNA	0.0756852	0.0565666	0.05307	0.0651884	0.0612212		GNA	0.747392	0.701194	0.86131	0.808892	0.938188	1.15242	1.08229	1.22835	1.15359	0.939142
BPL	0.00566516	0.0158815	0.0172474	0.0150141	0.0118203		BPL	2.80337	3.04448	2.65025	2.08649	1.08601	0.945379	0.744278	0.87051	0.685335	0.78728
PHA-E+L	0.00735312	0	0	0.00208736	0		PHA-E+L	0	0	0.283874	0	#DIV/0!	#DIV/0!	#DIV/0!	#DIV/0!	#DIV/0!	0
SNA	0.0175866	0.0261078	0.0242672	0.0223954	0.0202504		SNA	1.48453	1.37987	1.27344	1.15146	0.929497	0.857805	0.775643	0.92287	0.834476	0.904218
